# Supplementary material for: Influence of InP/ZnS Quantum Dots on Thermodynamic Properties and Morphology of the DPPC/DPPG Monolayers at Different Temperatures
Source: Molecules. 2023 Jan 22;28(3):1118. doi: 10.3390/molecules28031118 (PMC9920855; doi:10.3390/molecules28031118)
Supplement: Supplementary file 1 [file molecules-28-01118-s001.zip]

Archive with 1 entries (1 files):
- molecules-2167229-supplementary.pdf
